# Supplementary material for: An expedited screening platform for the discovery of anti-ageing compounds in vitro and in vivo
Source: Genome Med. 2024 Jul 2;16:85. doi: 10.1186/s13073-024-01349-w (PMC11218148; doi:10.1186/s13073-024-01349-w)
Supplement: Supplementary file 4 — Additional file 4: Table S3. Testing the CellPopAge Clock in a publicly available dataset from Endicott et al. [37]. [file 13073_2024_1349_MOESM4_ESM.xlsx]

## Sheet: Table S3
cell_line	donor_age	donor_sex		RSME	Spearman's Rho	p value
Adult_skin_fibroblast_1	31 years	male	ASF1	0.768156	0.9391	<0.0001
Fetal_skin_fibroblast_1	16 fetal weeks	female	FSF1	0.965853	0.997	<0.0001
Neonatal_foreskin_fibroblast_1	0 years	male	NFF1	0.857744	0.9799	<0.0001
Neonatal_foreskin_fibroblast_2	0 years	male	NFF2	0.884288	0.992	<0.0001
Adult_vascular_endothelial_cell_1	15 years	male	AVEC1	0.967893	0.8592	<0.000001
Adult_vascular_smooth_muscle_cell_1	19 years	male	AVSMC1	0.917276	0.7893	<0.0001
Neonatal_foreskin_keratinocyte_1	0 years	male	NFK1	0.876052	0.8901	<0.0001
