# Supplementary material for: An expedited screening platform for the discovery of anti-ageing compounds in vitro and in vivo
Source: Genome Med. 2024 Jul 2;16:85. doi: 10.1186/s13073-024-01349-w (PMC11218148; doi:10.1186/s13073-024-01349-w)
Supplement: Supplementary file 6 — Additional file 6: Table S5. Expression levels of p21, p16, SA-β-Gal, IL-6 and nucleolin in treated and non-treated cells. [file 13073_2024_1349_MOESM6_ESM.xlsx]

## Sheet: Table S5
	Cell number	Nuclear area	Cell area	Cell elongation	Nuclear p21	Nuclear p16	SA-B-Gal	IL-6	Nucleolin
5nM rapamycin	1.43548	-1.96175	-1.95137	1.93759	-1.13458	-1.44531	-1.397	0	-1.82296
10nM Dactolisib/BEZ235	0	-1.90714	-1.94955	1.97198	-0.997048	-0.883751	-1.66968	-0.563026	-1.63209
0.1nM Trametinib	1.51113	0	0	0	-1.64766	-1.64206	0.637817	0	2.10515
